# Supplementary material for: High-Affinity Cu(I)-Chelator with Potential Anti-Tumorigenic Action—A Proof-of-Principle Experimental Study of Human H460 Tumors in the CAM Assay
Source: Cancers (Basel). 2022 Oct 19;14(20):5122. doi: 10.3390/cancers14205122 (PMC9600560; doi:10.3390/cancers14205122)
Supplement: Supplementary file 1 [file cancers-14-05122-s001.zip]

Archive with 1 entries (1 files):
- cancers-1943194-supplementary.pdf
